# Supplementary material for: Exogenous Volatile Organic Compound (EVOC®) Breath Testing Maximizes Classification Performance for Subjects with Cirrhosis and Reveals Signs of Portal Hypertension
Source: Biomedicines. 2023 Nov 1;11(11):2957. doi: 10.3390/biomedicines11112957 (PMC10669625; doi:10.3390/biomedicines11112957)
Supplement: Supplementary file 1 [file biomedicines-11-02957-s001.zip]

Archive with 1 entries (1 files):
- biomedicines-2669917-supplementary.pdf
